# Supplementary material for: Molecular Characterization and Comparative Genomics of Clinical Hybrid Shiga Toxin-Producing and Enterotoxigenic Escherichia coli (STEC/ETEC) Strains in Sweden
Source: Sci Rep. 2019 Apr 4;9:5619. doi: 10.1038/s41598-019-42122-z (PMC6449507; doi:10.1038/s41598-019-42122-z)
Supplement: Supplementary file 1 — Supplemental Table S1 [file 41598_2019_42122_MOESM1_ESM.xlsx]

## Sheet: Sheet1
Table S1. Reference STEC/ETEC hybrids and E. coli / Shigella genomes used in whole genome analysis
Strain	Pathotype	Serotype	Shiga toxin(s)	Heat-stable enterotoxin(s)	Accession no.
IH53473	STEC/ETEC	O101:H33	Stx2a	STa4	LFZH01000000
IH57218	STEC/ETEC	O2:H27	Stx2a	STa4	LFZJ01000000
3020-98	STEC/ETEC	O187:H52	Stx1c	STa4	AVRH01000000
MI02-35	STEC/ETEC	O187:H52	Stx1c	STa4	JZDL01000000
E807	STEC/ETEC	O2:H45	Stx1a, Stx2a	STa5	AEJX01000000
UMNF18	STEC/ETEC	O147:H4	Stx2e	STa1	AGTD01000000
E149	STEC/ETEC	O138:H14	Stx2e	STa1, STb1	JZXA01000000
MDP04-01392	STEC/ETEC	O187:H52	Stx1c	STa4	JZDJ01000000
EDL933	STEC	O157:H7	Stx1a, Stx2a	-	CP008957.1
Sakai	STEC	O157:H7	Stx1a, Stx2a	-	NC_002695.1
Xuzhou21	STEC	O157:H7	Stx1a, Stx2a	-	NC_017906.1
EC4115	STEC	O157:H7	Stx2a, Stx2c	-	NC_011353
TW14359	STEC	O157:H7	Stx2a, Stx2c	-	NC_013008
2011C-3493	STEC/EAEC	O104:H4	Stx2a	-	NC_018658.1
12009	STEC	O103:H2	Stx1, Stx2a	-	NC_013353.1
11368	STEC	O26:H11	Stx1	-	NC_013361.1
RM13514	STEC	O145:H28	Stx2a	-	CP006027.1
11128	STEC	O111:H-	Stx1, Stx2a	-	NC_013364.1
STEC299	STEC	O102:H18	Stx2h	-	CP022279
E24377A	ETEC	O139:H28	-	STa3	NC_009801
UMNK88	ETEC	O149:H10	-	STb1	NC_017641
E2348/69	EPEC				NC_011601
CB9615	EPEC				NC_013941
42	EAEC				NC_017626
55989	EAEC				CU928145
NRG 857C	AIEC				NC_017634
UM146	AIEC				NC_017632
APEC O1	APEC				NC_008563
IAI39	UPEC				NC_011750
CFT073	UPEC				NC_004431
S88	ExPEC				NC_011742
MG1655	K12				NC_000913
HS	Commensal				NC_009800
SE11	Commensal				NC_011415
W	Lab				NC_017635
ATCC 8739	Lab				NC_010468
BL21(DE3)	Lab				NC_012971
S. sonnei Ss046	Shigella				NC_007384.1
S. dysenteriae Sd197	Shigella				NC_007606
S. flexneri 301	Shigella				NC_004337
S. boydii 227	Shigella				NC_007613.1
